# Supplementary material for: Effects of Bacillus subtilis T6-1 on the Rhizosphere Microbial Community Structure of Continuous Cropping Poplar
Source: Biology (Basel). 2022 May 23;11(5):791. doi: 10.3390/biology11050791 (PMC9138279; doi:10.3390/biology11050791)
Supplement: Supplementary file 1 [file biology-11-00791-s001.zip]

Archive with 1 entries (1 files):
- biology-1675884-supplementary.pdf
